# Supplementary material for: Metabolome Mining of Curcuma longa L. Using HPLC-MS/MS and Molecular Networking
Source: Metabolites. 2023 Jul 29;13(8):898. doi: 10.3390/metabo13080898 (PMC10456799; doi:10.3390/metabo13080898)
Supplement: Supplementary file 1 [file metabolites-13-00898-s001.zip]

Archive with 1 entries (1 files):
- metabolites-2499270-supplementary.pdf
